# Supplementary material for: Acute and Chronic Systemic Inflammation: Features and Differences in the Pathogenesis, and Integral Criteria for Verification and Differentiation
Source: Int J Mol Sci. 2023 Jan 6;24(2):1144. doi: 10.3390/ijms24021144 (PMC9862412; doi:10.3390/ijms24021144)
Supplement: Supplementary file 1 [file ijms-24-01144-s001.zip]

Archive with 1 entries (1 files):
- ijms-2034730-SI.pdf
